# Supplementary material for: Broadband EMI Shielding Performance in Optically Transparent Flexible In2O3/Ag/In2O3 Thin Film Structures
Source: Materials (Basel). 2025 Nov 29;18(23):5393. doi: 10.3390/ma18235393 (PMC12693410; doi:10.3390/ma18235393)
Supplement: Supplementary file 1 [file materials-18-05393-s001.zip]

Archive with 1 entries (1 files):
- materials-3975527-supplementary.pdf
